# Supplementary material for: Mono-N-alkylation of Amphotericin B and Nystatin A1 and Its Amides: Effect on the In Vitro Activity, Cytotoxicity and Permeabilization of Model Membranes
Source: Antibiotics (Basel). 2024 Dec 4;13(12):1177. doi: 10.3390/antibiotics13121177 (PMC11672593; doi:10.3390/antibiotics13121177)
Supplement: Supplementary file 1 [file antibiotics-13-01177-s001.zip]

Archive with 1 entries (1 files):
- antibiotics-3342705-supplementary.pdf
